# Supplementary material for: A new genus and species of Rhizoecidae (Hemiptera, Sternorryncha, Coccomorpha) associated with Acropyga yaeyamensis (Hymenoptera, Formicidae, Formicinae)
Source: Zookeys. 2016 Sep 12;(616):115–24. doi: 10.3897/zookeys.616.9442 (PMC5027764; doi:10.3897/zookeys.616.9442)
Supplement: XML Treatment for Rhizoecini [file zookeys.616.9442-treatment1.xml]

<!DOCTYPE tp:taxon-treatment
  PUBLIC "-//TaxonX//DTD Taxonomic Treatment Publishing DTD v0 20100105//EN" "tax-treatment-NSO.dtd">
<tp:taxon-treatment xmlns:tp="http://www.plazi.org/taxpub"><tp:treatment-meta><kwd-group><label>Taxon classification</label><kwd><named-content content-type="kingdom">Animalia</named-content></kwd><kwd><named-content content-type="order">Hemiptera</named-content></kwd><kwd><named-content content-type="family">Rhizoecidae</named-content></kwd></kwd-group><mixed-citation publication-type="journal"><person-group><name><surname>Tanaka</surname><given-names>Hirotaka</given-names></name></person-group><article-title>A new genus and species of <tp:taxon-name><tp:taxon-name-part taxon-name-part-type="family">Rhizoecidae</tp:taxon-name-part></tp:taxon-name> (<tp:taxon-name><tp:taxon-name-part taxon-name-part-type="order">Hemiptera</tp:taxon-name-part></tp:taxon-name>, Sternorryncha, <tp:taxon-name><tp:taxon-name-part taxon-name-part-type="above-genus">Coccomorpha</tp:taxon-name-part></tp:taxon-name>) associated with <italic><tp:taxon-name><tp:taxon-name-part taxon-name-part-type="genus">Acropyga</tp:taxon-name-part> <tp:taxon-name-part taxon-name-part-type="species">yaeyamensis</tp:taxon-name-part></tp:taxon-name></italic> (<tp:taxon-name><tp:taxon-name-part taxon-name-part-type="order">Hymenoptera</tp:taxon-name-part></tp:taxon-name>, <tp:taxon-name><tp:taxon-name-part taxon-name-part-type="family">Formicidae</tp:taxon-name-part></tp:taxon-name>, <tp:taxon-name><tp:taxon-name-part taxon-name-part-type="subfamily">Formicinae</tp:taxon-name-part></tp:taxon-name>)</article-title><source>Zookeys</source><day>12</day><month>9</month><year>2016</year><volume>2016</volume><issue>616</issue><fpage>115</fpage><lpage>124</lpage><pub-id pub-id-type="doi">10.3897/zookeys.616.9442</pub-id></mixed-citation></tp:treatment-meta><tp:nomenclature><label>Tribe</label><tp:taxon-name>
            <tp:taxon-name-part taxon-name-part-type="above-genus">Rhizoecini</tp:taxon-name-part>
          </tp:taxon-name><tp:taxon-authority>Williams, 1969</tp:taxon-authority></tp:nomenclature><tp:treatment-sec sec-type="type genus" id="SECID0E5KAC"><title>Type genus.</title><p>
            <italic><tp:taxon-name><tp:taxon-name-part taxon-name-part-type="genus">Rhizoecus</tp:taxon-name-part></tp:taxon-name></italic> Künckel d’Herculais, 1878</p></tp:treatment-sec><tp:treatment-sec sec-type="diagnosis" id="SECID0ELLAC"><title>Diagnosis.</title><p>Same as for the family, except the characters related to <tp:taxon-name><tp:taxon-name-part taxon-name-part-type="above-genus">Xenococcini</tp:taxon-name-part></tp:taxon-name> (adopted and modified from <xref ref-type="bibr" rid="B12">Kozár and Konczné Benedicty 2007</xref>).</p></tp:treatment-sec><ref-list><ref id="B12"><mixed-citation xmlns:xlink="http://www.w3.org/1999/xlink" xlink:type="simple">
          <person-group><name name-style="western"><surname>Kozár</surname><given-names>F</given-names></name><name name-style="western"><surname>Konczné Benedicty</surname><given-names>Z</given-names></name></person-group> (<year>2007</year>) <source><tp:taxon-name><tp:taxon-name-part taxon-name-part-type="subfamily">Rhizoecinae</tp:taxon-name-part></tp:taxon-name> of the World.</source> <publisher-name>Plant Protection Institute</publisher-name>, <publisher-loc>Hungarian Academy of Sciences, Budapest</publisher-loc>, <size units="page">617 pp</size>.</mixed-citation></ref></ref-list></tp:taxon-treatment>
