# Supplementary material for: A new genus and species of Rhizoecidae (Hemiptera, Sternorryncha, Coccomorpha) associated with Acropyga yaeyamensis (Hymenoptera, Formicidae, Formicinae)
Source: Zookeys. 2016 Sep 12;(616):115–24. doi: 10.3897/zookeys.616.9442 (PMC5027764; doi:10.3897/zookeys.616.9442)
Supplement: XML Treatment for Ripersiellina [file zookeys.616.9442-treatment2.xml]

<!DOCTYPE tp:taxon-treatment
  PUBLIC "-//TaxonX//DTD Taxonomic Treatment Publishing DTD v0 20100105//EN" "tax-treatment-NSO.dtd">
<tp:taxon-treatment xmlns:tp="http://www.plazi.org/taxpub"><tp:treatment-meta><kwd-group><label>Taxon classification</label><kwd><named-content content-type="kingdom">Animalia</named-content></kwd><kwd><named-content content-type="order">Hemiptera</named-content></kwd><kwd><named-content content-type="family">Rhizoecidae</named-content></kwd></kwd-group><mixed-citation publication-type="journal"><person-group><name><surname>Tanaka</surname><given-names>Hirotaka</given-names></name></person-group><article-title>A new genus and species of <tp:taxon-name><tp:taxon-name-part taxon-name-part-type="family">Rhizoecidae</tp:taxon-name-part></tp:taxon-name> (<tp:taxon-name><tp:taxon-name-part taxon-name-part-type="order">Hemiptera</tp:taxon-name-part></tp:taxon-name>, Sternorryncha, <tp:taxon-name><tp:taxon-name-part taxon-name-part-type="above-genus">Coccomorpha</tp:taxon-name-part></tp:taxon-name>) associated with <italic><tp:taxon-name><tp:taxon-name-part taxon-name-part-type="genus">Acropyga</tp:taxon-name-part> <tp:taxon-name-part taxon-name-part-type="species">yaeyamensis</tp:taxon-name-part></tp:taxon-name></italic> (<tp:taxon-name><tp:taxon-name-part taxon-name-part-type="order">Hymenoptera</tp:taxon-name-part></tp:taxon-name>, <tp:taxon-name><tp:taxon-name-part taxon-name-part-type="family">Formicidae</tp:taxon-name-part></tp:taxon-name>, <tp:taxon-name><tp:taxon-name-part taxon-name-part-type="subfamily">Formicinae</tp:taxon-name-part></tp:taxon-name>)</article-title><source>Zookeys</source><day>12</day><month>9</month><year>2016</year><volume>2016</volume><issue>616</issue><fpage>115</fpage><lpage>124</lpage><pub-id pub-id-type="doi">10.3897/zookeys.616.9442</pub-id></mixed-citation></tp:treatment-meta><tp:nomenclature><label>Subtribe</label><tp:taxon-name>
            <tp:taxon-name-part taxon-name-part-type="above-genus">Ripersiellina</tp:taxon-name-part>
          </tp:taxon-name><tp:taxon-authority>Kozár, 2007</tp:taxon-authority></tp:nomenclature><tp:treatment-sec sec-type="type genus" id="SECID0EXMAC"><title>Type genus.</title><p>
            <italic><tp:taxon-name><tp:taxon-name-part taxon-name-part-type="genus">Ripersiella</tp:taxon-name-part></tp:taxon-name></italic> Tinsley, 1899 in <xref ref-type="bibr" rid="B1">Cockerell 1899</xref></p></tp:treatment-sec><tp:treatment-sec sec-type="diagnosis" id="SECID0EHNAC"><title>Diagnosis.</title><p>Same as the family, except the characters related to <tp:taxon-name><tp:taxon-name-part taxon-name-part-type="above-genus">Xenococcini</tp:taxon-name-part></tp:taxon-name>, <tp:taxon-name><tp:taxon-name-part taxon-name-part-type="above-genus">Geococcina</tp:taxon-name-part></tp:taxon-name> and <tp:taxon-name><tp:taxon-name-part taxon-name-part-type="above-genus">Rhizoecina</tp:taxon-name-part></tp:taxon-name>. Most of the species have bitubular pores, and 5–6 segmented antennae. In some monotypic genera, included tentatively, the anal ring and/or the antennae are reduced (adopted and modified from <xref ref-type="bibr" rid="B12">Kozár and Konczné Benedicty 2007</xref>).</p></tp:treatment-sec><ref-list><ref id="B1"><mixed-citation xmlns:xlink="http://www.w3.org/1999/xlink" xlink:type="simple">
          <person-group><name name-style="western"><surname>Cockerell</surname><given-names>TDA</given-names></name></person-group> (<year>1899</year>) <article-title>Tables for the determination of the genera of <tp:taxon-name><tp:taxon-name-part taxon-name-part-type="family">Coccidae</tp:taxon-name-part></tp:taxon-name>.</article-title> <source>Canadian Entomologist</source> <volume>31</volume>: <page-range>273–279</page-range>, <page-range>330–333</page-range>. doi: <ext-link xlink:type="simple" ext-link-type="doi" xlink:href="10.4039/Ent31330-11">10.4039/Ent31330-11</ext-link></mixed-citation></ref><ref id="B12"><mixed-citation xmlns:xlink="http://www.w3.org/1999/xlink" xlink:type="simple">
          <person-group><name name-style="western"><surname>Kozár</surname><given-names>F</given-names></name><name name-style="western"><surname>Konczné Benedicty</surname><given-names>Z</given-names></name></person-group> (<year>2007</year>) <source><tp:taxon-name><tp:taxon-name-part taxon-name-part-type="subfamily">Rhizoecinae</tp:taxon-name-part></tp:taxon-name> of the World.</source> <publisher-name>Plant Protection Institute</publisher-name>, <publisher-loc>Hungarian Academy of Sciences, Budapest</publisher-loc>, <size units="page">617 pp</size>.</mixed-citation></ref></ref-list></tp:taxon-treatment>
