# Supplementary material for: A new genus and species of Rhizoecidae (Hemiptera, Sternorryncha, Coccomorpha) associated with Acropyga yaeyamensis (Hymenoptera, Formicidae, Formicinae)
Source: Zookeys. 2016 Sep 12;(616):115–24. doi: 10.3897/zookeys.616.9442 (PMC5027764; doi:10.3897/zookeys.616.9442)
Supplement: XML Treatment for Ishigakicoccus [file zookeys.616.9442-treatment3.xml]

<!DOCTYPE tp:taxon-treatment
  PUBLIC "-//TaxonX//DTD Taxonomic Treatment Publishing DTD v0 20100105//EN" "tax-treatment-NSO.dtd">
<tp:taxon-treatment xmlns:tp="http://www.plazi.org/taxpub"><tp:treatment-meta><kwd-group><label>Taxon classification</label><kwd><named-content content-type="kingdom">Animalia</named-content></kwd><kwd><named-content content-type="order">Hemiptera</named-content></kwd><kwd><named-content content-type="family">Rhizoecidae</named-content></kwd></kwd-group><mixed-citation publication-type="journal"><person-group><name><surname>Tanaka</surname><given-names>Hirotaka</given-names></name></person-group><article-title>A new genus and species of <tp:taxon-name><tp:taxon-name-part taxon-name-part-type="family">Rhizoecidae</tp:taxon-name-part></tp:taxon-name> (<tp:taxon-name><tp:taxon-name-part taxon-name-part-type="order">Hemiptera</tp:taxon-name-part></tp:taxon-name>, Sternorryncha, <tp:taxon-name><tp:taxon-name-part taxon-name-part-type="above-genus">Coccomorpha</tp:taxon-name-part></tp:taxon-name>) associated with <italic><tp:taxon-name><tp:taxon-name-part taxon-name-part-type="genus">Acropyga</tp:taxon-name-part> <tp:taxon-name-part taxon-name-part-type="species">yaeyamensis</tp:taxon-name-part></tp:taxon-name></italic> (<tp:taxon-name><tp:taxon-name-part taxon-name-part-type="order">Hymenoptera</tp:taxon-name-part></tp:taxon-name>, <tp:taxon-name><tp:taxon-name-part taxon-name-part-type="family">Formicidae</tp:taxon-name-part></tp:taxon-name>, <tp:taxon-name><tp:taxon-name-part taxon-name-part-type="subfamily">Formicinae</tp:taxon-name-part></tp:taxon-name>)</article-title><source>Zookeys</source><day>12</day><month>9</month><year>2016</year><volume>2016</volume><issue>616</issue><fpage>115</fpage><lpage>124</lpage><pub-id pub-id-type="doi">10.3897/zookeys.616.9442</pub-id></mixed-citation></tp:treatment-meta><tp:nomenclature><tp:taxon-name>
            <tp:taxon-name-part taxon-name-part-type="genus">Ishigakicoccus</tp:taxon-name-part>
            <object-id xmlns:xlink="http://www.w3.org/1999/xlink" content-type="zoobank" xlink:type="simple">http://zoobank.org/0F3B70B0-9BF3-4C46-B9D8-0DC17AC12C5F</object-id>
          </tp:taxon-name><tp:taxon-status xmlns:xlink="http://www.w3.org/1999/xlink" xlink:type="simple">gen. n.</tp:taxon-status><xref ref-type="fig" rid="F1">Figures 1</xref><xref ref-type="fig" rid="F2">, 2</xref><xref ref-type="fig" rid="F3">, 3</xref></tp:nomenclature><tp:treatment-sec sec-type="type species" id="SECID0ENPAC"><title>Type species.</title><p>
            <italic><tp:taxon-name><tp:taxon-name-part taxon-name-part-type="genus">Ishigakicoccus</tp:taxon-name-part> <tp:taxon-name-part taxon-name-part-type="species">shimadai</tp:taxon-name-part></tp:taxon-name></italic> sp. n., here designated.</p></tp:treatment-sec><tp:treatment-sec sec-type="diagnosis" id="SECID0E4PAC"><title>Diagnosis.</title><p>Body elongate oval, slightly pyriform. Eye spot absent. Antennae 5 segmented. Legs well-developed. Two types of body setae present on both dorsal and ventral body surface. Small sized multilocular pores present, each with 5–6 loculi. Tritubular and bitubular pores absent. Oral collar tubular ducts absent. Ostioles absent. Anal ring irregular oval; anal pores and anal ring setae absent. Large 3–5 locular pore without central hub, present on medial area of ventral abdomen. A circulus present.</p></tp:treatment-sec><tp:treatment-sec sec-type="etymology" id="SECID0EDAAE"><title>Etymology.</title><p>Named after the island (<italic><tp:taxon-name><tp:taxon-name-part taxon-name-part-type="genus">Ishigaki</tp:taxon-name-part></tp:taxon-name></italic>) where the type species was collected first. The suffix <italic>coccus</italic> is commonly used in naming <tp:taxon-name><tp:taxon-name-part taxon-name-part-type="above-genus">Coccomorpha</tp:taxon-name-part></tp:taxon-name> genera. Gender: masculine.</p><fig id="F1" position="float" orientation="portrait"><label>Figure 1.</label><caption><p>A mature adult female of <italic><tp:taxon-name><tp:taxon-name-part taxon-name-part-type="genus">Ishigakicoccus</tp:taxon-name-part> <tp:taxon-name-part taxon-name-part-type="species">shimadai</tp:taxon-name-part></tp:taxon-name></italic> sp. n.</p></caption><graphic xmlns:xlink="http://www.w3.org/1999/xlink" xlink:href="zookeys-616-115-g001.jpg" position="float" orientation="portrait" xlink:type="simple" id="oo_102701.jpg"/></fig><fig id="F2" position="float" orientation="portrait"><label>Figure 2.</label><caption><p>An adult female of <italic><tp:taxon-name><tp:taxon-name-part taxon-name-part-type="genus">Ishigakicoccus</tp:taxon-name-part> <tp:taxon-name-part taxon-name-part-type="species">shimadai</tp:taxon-name-part></tp:taxon-name></italic> sp. n. being carried by <italic><tp:taxon-name><tp:taxon-name-part taxon-name-part-type="genus">Acropyga</tp:taxon-name-part> <tp:taxon-name-part taxon-name-part-type="species">yaeyamensis</tp:taxon-name-part></tp:taxon-name></italic>.</p></caption><graphic xmlns:xlink="http://www.w3.org/1999/xlink" xlink:href="zookeys-616-115-g002.jpg" position="float" orientation="portrait" xlink:type="simple" id="oo_102702.jpg"/></fig><fig id="F3" position="float" orientation="portrait"><label>Figure 3.</label><caption><p>
          <italic><tp:taxon-name><tp:taxon-name-part taxon-name-part-type="genus">Ishigakicoccus</tp:taxon-name-part> <tp:taxon-name-part taxon-name-part-type="species">shimadai</tp:taxon-name-part></tp:taxon-name></italic> Tanaka, sp. n. adult female. <bold>A</bold> Small multilocular pore on dorsal surface <bold>B</bold> Small multilocular pore on ventral surface <bold>C</bold> 3–5 locular pores on medial area of venter. Scale bars: 10 µm.</p></caption><graphic xmlns:xlink="http://www.w3.org/1999/xlink" xlink:href="zookeys-616-115-g003.jpg" position="float" orientation="portrait" xlink:type="simple" id="oo_102704.jpg"/></fig></tp:treatment-sec></tp:taxon-treatment>
