# Supplementary material for: A new genus and species of Rhizoecidae (Hemiptera, Sternorryncha, Coccomorpha) associated with Acropyga yaeyamensis (Hymenoptera, Formicidae, Formicinae)
Source: Zookeys. 2016 Sep 12;(616):115–24. doi: 10.3897/zookeys.616.9442 (PMC5027764; doi:10.3897/zookeys.616.9442)
Supplement: XML Treatment for Ishigakicoccus shimadai [file zookeys.616.9442-treatment4.xml]

<!DOCTYPE tp:taxon-treatment
  PUBLIC "-//TaxonX//DTD Taxonomic Treatment Publishing DTD v0 20100105//EN" "tax-treatment-NSO.dtd">
<tp:taxon-treatment xmlns:tp="http://www.plazi.org/taxpub"><tp:treatment-meta><kwd-group><label>Taxon classification</label><kwd><named-content content-type="kingdom">Animalia</named-content></kwd><kwd><named-content content-type="order">Hemiptera</named-content></kwd><kwd><named-content content-type="family">Rhizoecidae</named-content></kwd></kwd-group><mixed-citation publication-type="journal"><person-group><name><surname>Tanaka</surname><given-names>Hirotaka</given-names></name></person-group><article-title>A new genus and species of <tp:taxon-name><tp:taxon-name-part taxon-name-part-type="family">Rhizoecidae</tp:taxon-name-part></tp:taxon-name> (<tp:taxon-name><tp:taxon-name-part taxon-name-part-type="order">Hemiptera</tp:taxon-name-part></tp:taxon-name>, Sternorryncha, <tp:taxon-name><tp:taxon-name-part taxon-name-part-type="above-genus">Coccomorpha</tp:taxon-name-part></tp:taxon-name>) associated with <italic><tp:taxon-name><tp:taxon-name-part taxon-name-part-type="genus">Acropyga</tp:taxon-name-part> <tp:taxon-name-part taxon-name-part-type="species">yaeyamensis</tp:taxon-name-part></tp:taxon-name></italic> (<tp:taxon-name><tp:taxon-name-part taxon-name-part-type="order">Hymenoptera</tp:taxon-name-part></tp:taxon-name>, <tp:taxon-name><tp:taxon-name-part taxon-name-part-type="family">Formicidae</tp:taxon-name-part></tp:taxon-name>, <tp:taxon-name><tp:taxon-name-part taxon-name-part-type="subfamily">Formicinae</tp:taxon-name-part></tp:taxon-name>)</article-title><source>Zookeys</source><day>12</day><month>9</month><year>2016</year><volume>2016</volume><issue>616</issue><fpage>115</fpage><lpage>124</lpage><pub-id pub-id-type="doi">10.3897/zookeys.616.9442</pub-id></mixed-citation></tp:treatment-meta><tp:nomenclature><tp:taxon-name>
            <tp:taxon-name-part taxon-name-part-type="genus">Ishigakicoccus</tp:taxon-name-part>
            <tp:taxon-name-part taxon-name-part-type="species">shimadai</tp:taxon-name-part>
            <object-id xmlns:xlink="http://www.w3.org/1999/xlink" content-type="zoobank" xlink:type="simple">http://zoobank.org/A2DC112B-D63E-4D50-A0BB-080822CDF0CB</object-id>
          </tp:taxon-name><tp:taxon-status xmlns:xlink="http://www.w3.org/1999/xlink" xlink:type="simple">sp. n.</tp:taxon-status><xref ref-type="fig" rid="F1">Figures 1</xref><xref ref-type="fig" rid="F2">, 2</xref><xref ref-type="fig" rid="F3">, 3</xref></tp:nomenclature><tp:treatment-sec sec-type="Type series" id="SECID0E3EAE"><title>Type series.</title><p>Holotype, adult female. Japan, Okinawa-pref., <tp:taxon-name><tp:taxon-name-part taxon-name-part-type="genus">Ishigaki</tp:taxon-name-part></tp:taxon-name> Is., Mt. Omoto, 16.II.2015. coll. T. Shimada 1♀ (<named-content xmlns:xlink="http://www.w3.org/1999/xlink" content-type="dwc:institutional_code" xlink:type="simple">NSMT</named-content>-I-Ho 00073). Paratypes, same data as Holotype, 3♀ (<named-content xmlns:xlink="http://www.w3.org/1999/xlink" content-type="dwc:institutional_code" xlink:type="simple">NSMT</named-content>-I-Ho 00074–76).</p><!--PageBreak--></tp:treatment-sec><tp:treatment-sec sec-type="Slide-mounted specimens" id="SECID0EZFAE"><title>Slide-mounted specimens.</title><p>Body elongate oval, slightly pyriform, 721–895 µm long, 379–632 µm wide. Eye spot absent. Antennae 5 segmented, 1<sup>st</sup> : 18.4–29.5 µm long, 2<sup>nd</sup> : 13.7–18.4 µm long, 3<sup>rd</sup> : 15.8–26.3 µm long, 4<sup>th</sup> : 17.1–22.1 µm long and 5<sup>th</sup> : 36.8–41.3 µm long. The fifth segment with three fleshy setae. Anterior spiracles each 20.8–28.7 µm wide across atrium; posterior spiracles each 16.8–29.7 µm wide across atrium. Legs well developed, length of posterior pair: coxa 45.8–55.2 µm long, trochanter + femur 123–133 µm long, tibia + tarsus 112–122 µm long, claw 33.4–39.4 µm long. Ratio of lengths of tibia + tarsus to trochanter + femur 1.05–1.11. Claw digitules setose, each 3.2–6.1 µm long.</p><p>
            <italic>Dorsum</italic>: Two types of body setae present. Type I: relatively well developed setae, 19.7–58.9 µm long, some setae with a bent or rarely with a knobbed apex. Type II: relatively slender setose setae, 11.0–32.8 µm long, each with a pointed apex. Both types of setae distributed in transverse segmental rows. Multilocular pores each about 2.9–3.7 µm in diameter, each with 5–6 loculi, present on head and thorax, but rarely present on abdomen (Figure <xref ref-type="fig" rid="F3">3</xref>). Tritubular and bitubular pores absent. Oral collar tubular ducts absent. Ostioles absent. Anal opening 38.9–52.6 µm long and 55.2–61.8 µm wide. Anal ring irregular oval. Anal pores, and anal ring setae absent, but type I and II setae densely present around the opening.</p><p>
            <italic>Venter</italic>: Labium appearing 2 segmented, 100–107 µm long, 48.4–62.0 µm wide. Two types of body setae present: type I, relatively well developed setae, 18.4–65.3 µm long, some setae with a bent and a rarely knobbed apex.; type II, relatively slender <!--PageBreak-->setose setae, 10.5–37.4 µm long, each with a pointed apex. Both setae distributed in transverse segmental bands. Multilocular pores each about 2.9–3.7 µm in diameter, each with 5–6 loculi, frequently present and evenly distributed on all areas of venter. 3–5 locular pores, each 5.8–7.9 µm in diameter, without central hub, present on medial area of abdominal segments III–VI in transverse rows. A circulus, 10.5–18.4 µm long and 21.0–33.2µm wide present on medial anterior border of abdominal segment II. Tritubular and bitubular pores absent. Oral collar tubular ducts absent.</p></tp:treatment-sec><tp:treatment-sec sec-type="etymology" id="SECID0E5GAE"><title>Etymology.</title><p>Named after the collector of the type specimens.</p></tp:treatment-sec><tp:treatment-sec sec-type="host" id="SECID0EDHAE"><title>Host plant.</title><p>Unknown.</p></tp:treatment-sec><tp:treatment-sec><!--Section generated to contain objects referenced in tp:taxon-treatment.--><fig id="F1" position="float" orientation="portrait"><label>Figure 1.</label><caption><p>A mature adult female of <italic><tp:taxon-name><tp:taxon-name-part taxon-name-part-type="genus">Ishigakicoccus</tp:taxon-name-part> <tp:taxon-name-part taxon-name-part-type="species">shimadai</tp:taxon-name-part></tp:taxon-name></italic> sp. n.</p></caption><graphic xmlns:xlink="http://www.w3.org/1999/xlink" xlink:href="zookeys-616-115-g001.jpg" position="float" orientation="portrait" xlink:type="simple" id="oo_102701.jpg"/></fig><fig id="F2" position="float" orientation="portrait"><label>Figure 2.</label><caption><p>An adult female of <italic><tp:taxon-name><tp:taxon-name-part taxon-name-part-type="genus">Ishigakicoccus</tp:taxon-name-part> <tp:taxon-name-part taxon-name-part-type="species">shimadai</tp:taxon-name-part></tp:taxon-name></italic> sp. n. being carried by <italic><tp:taxon-name><tp:taxon-name-part taxon-name-part-type="genus">Acropyga</tp:taxon-name-part> <tp:taxon-name-part taxon-name-part-type="species">yaeyamensis</tp:taxon-name-part></tp:taxon-name></italic>.</p></caption><graphic xmlns:xlink="http://www.w3.org/1999/xlink" xlink:href="zookeys-616-115-g002.jpg" position="float" orientation="portrait" xlink:type="simple" id="oo_102702.jpg"/></fig><fig id="F3" position="float" orientation="portrait"><label>Figure 3.</label><caption><p>
          <italic><tp:taxon-name><tp:taxon-name-part taxon-name-part-type="genus">Ishigakicoccus</tp:taxon-name-part> <tp:taxon-name-part taxon-name-part-type="species">shimadai</tp:taxon-name-part></tp:taxon-name></italic> Tanaka, sp. n. adult female. <bold>A</bold> Small multilocular pore on dorsal surface <bold>B</bold> Small multilocular pore on ventral surface <bold>C</bold> 3–5 locular pores on medial area of venter. Scale bars: 10 µm.</p></caption><graphic xmlns:xlink="http://www.w3.org/1999/xlink" xlink:href="zookeys-616-115-g003.jpg" position="float" orientation="portrait" xlink:type="simple" id="oo_102704.jpg"/></fig></tp:treatment-sec></tp:taxon-treatment>
